# Supplementary material for: Exploring the molecular link between arecoline exposure and prostate cancer-related alterations: integrative evidence from network toxicology, single-cell transcriptomics, molecular simulation, and experimental validation
Source: Front Pharmacol. 2026 Jun 8;17:1851696. doi: 10.3389/fphar.2026.1851696 (PMC13283999; doi:10.3389/fphar.2026.1851696)
Supplement: Supplementary file 2 [file Table1.xlsx]

## Sheet: Sheet1
AKT1
BTG2
CASP3
CCND1
CDKN1A
PTGS2
ACTA2
MAPK1
MAPK3
SPI1
ATF6
CASP9
DDIT3
EIF2AK3
ERN1
HSPA5
PHLPP2
TGFB1
TIMP1
BCL2
CASP12
CHRM2
CYP1A1
EGFR
FN1
IL6
SERPINE1
TP53
AR
CDC25C
CDH1
CDK1
CDK4
CDKN2A
CHRM3
EIF4EBP1
FOS
GCLC
GCLM
LMNB1
MMP2
MT1A
MTOR
NFE2L2
NPPB
NQO1
VIM
AHRR
AKR1A1
ALDH9A1
APEX1
BAK1
BAX
BCL2L1
BID
BRCA1
CASP8
CAT
CCL5
CCNH
CDH2
CHAF1A
CHAF1B
COL4A6
CRYAB
CTNNB1
CXCL8
CYP1A2
CYP26B1
CYP2E1
DCLRE1B
DDIT4
DNAJA1
EEF1E1
ERCC2
FADD
FANCG
FAS
FASLG
FSHB
GATA4
GDF15
GSS
GTF2H2
GTF2H5
HMOX1
HSPA14
HSPB1
INS1
JAK2
LCMT1
LHB
MAOA
MAP2K5
MAPK7
MAPK8
MAPK9
MIR1207
MIR1225
MIR1246
MIR1268A
MIR1290
MIR1305
MIR136
MIR143
MIR145
MIR1914
MIR1915
MIR199B
MIR23A
MIR26A1
MIR26B
MIR29C
MIR30A
MIR630
MLH1
MMP9
MSH2
MYOG
NAT8
NFATC3
PARP1
PIK3R1
PPP3CA
PRKDC
RAD1
RAD50
S100A12
SLC2A4
SMC1A
STAT3
UGGT1
VTRNA2-1
CHRM1
CHRM5
CHRM4
MCOLN3
SLC6A1
FUT7
CHRNA6
KCNH2
CHRNA3
CHRNA7
HTR7
