# Supplementary material for: Exploring the molecular link between arecoline exposure and prostate cancer-related alterations: integrative evidence from network toxicology, single-cell transcriptomics, molecular simulation, and experimental validation
Source: Front Pharmacol. 2026 Jun 8;17:1851696. doi: 10.3389/fphar.2026.1851696 (PMC13283999; doi:10.3389/fphar.2026.1851696)
Supplement: Supplementary file 3 [file Table3.csv]

Dataset	N	AUC	Accuracy	Precision	Recall	F1-score	Threshold	TP	TN	FP	FN
TCGA-PRAD training	532	0.991	0.968	0.996	0.969	0.982	0.767	466	49	2	15
GSE46602 validation	50	0.984	0.92	0.9	1	0.947	0.767	36	10	4	0
GSE70768 validation	199	0.945	0.739	0.71	0.992	0.828	0.767	125	22	51	1
External GEO validation	249	0.956	0.775	0.745	0.994	0.852	0.767	161	32	55	1
