# Supplementary material for: Exploring the molecular link between arecoline exposure and prostate cancer-related alterations: integrative evidence from network toxicology, single-cell transcriptomics, molecular simulation, and experimental validation
Source: Front Pharmacol. 2026 Jun 8;17:1851696. doi: 10.3389/fphar.2026.1851696 (PMC13283999; doi:10.3389/fphar.2026.1851696)
Supplement: Supplementary file 4 [file Table4.csv]

Resource/tool	Purpose in this study	URL/reference
PubChem	Retrieval of arecoline chemical structure and physicochemical information	https://pubchem.ncbi.nlm.nih.gov/
CTD	Collection of arecoline-related targets	https://ctdbase.org/
SwissTargetPrediction	Prediction of arecoline-related targets	http://www.swisstargetprediction.ch/
SEA	Prediction of arecoline-related targets	https://sea.bkslab.org/
UniProt	Standardization of gene/protein symbols	https://www.uniprot.org/
GeneCards	Collection of PCa-related genes	https://www.genecards.org/
OMIM	Collection of curated PCa-related genes	https://www.omim.org/
STRING	Construction of the PPI network	https://string-db.org/
Cytoscape / cytoHubba	PPI visualization and hub-gene ranking	https://cytoscape.org/
TCGA / GDC portal	TCGA-PRAD transcriptomic data	https://portal.gdc.cancer.gov/
GEO	GSE46602, GSE70768, and GSE141445 datasets	https://www.ncbi.nlm.nih.gov/geo/
Harmony	Batch correction for single-cell RNA-seq data	Korsunsky et al., Nat Methods, 2019
IEU GWAS database	PCa GWAS summary statistics	https://gwas.mrcieu.ac.uk/
MAGMA	Gene-level aggregation of GWAS signals	de Leeuw et al., PLoS Comput Biol, 2015
SeismicGWAS	Integration of GWAS signals with single-cell cell-type specificity	Lai et al., bioRxiv, 2024
hdWGCNA	Metacell construction from single-cell data	Morabito et al., Cell Rep Methods, 2023
GSVA	Pathway activity analysis	H?nzelmann et al., BMC Bioinformatics, 2013
HPA	AR protein-expression validation by immunohistochemistry	https://www.proteinatlas.org/
AutoDockTools	Receptor and ligand preparation for molecular docking	https://autodocksuite.scripps.edu/
AutoDock Vina	Molecular docking and binding-affinity prediction	Trott and Olson, J Comput Chem, 2010
gmx_MMPBSA / MM/PBSA	Binding free-energy calculation	Vald��s-Tresanco et al., J Chem Theory Comput, 2021
ImageJ	Western blot densitometric analysis	Schneider et al., Nat Methods, 2012
GraphPad Prism	Statistical analysis and plotting of experimental data	GraphPad Software
